# Supplementary material for: Evaluating the Predictive Capability of Radiomics Features of Perirenal Fat in Enhanced CT Images for Staging and Grading of UTUC Tumours Using Machine Learning
Source: Cancers (Basel). 2025 Apr 4;17(7):1220. doi: 10.3390/cancers17071220 (PMC11987811; doi:10.3390/cancers17071220)
Supplement: Supplementary file 1 [file cancers-17-01220-s001.zip]

Archive with 1 entries (1 files):
- cancers-3513723-supplementary.pdf
